# Supplementary material for: Mussel-Inspired Multifunctional Polyethylene Glycol Nanoparticle Interfaces
Source: Biomimetics (Basel). 2024 Sep 4;9(9):531. doi: 10.3390/biomimetics9090531 (PMC11429798; doi:10.3390/biomimetics9090531)
Supplement: Supplementary file 1 [file biomimetics-09-00531-s001.zip]

Archive with 1 entries (1 files):
- biomimetics-3072959-supplementary.pdf
